# Supplementary material for: Tracking a single pigeon using a shadowing filter algorithm
Source: Ecol Evol. 2017 May 11;7(12):4419–31. doi: 10.1002/ece3.2976 (PMC5478088; doi:10.1002/ece3.2976)
Supplement: Supplementary file 2 [file ECE3-7-4419-s002.bib]

@book{sumpter2010collective,
  title={{Collective animal behavior}},
  author={D. Sumpter},
  year={2010},
  publisher={Princeton University Press}
}

@book{bonabeau1999swarm,
  title={{Swarm intelligence: from natural to artificial systems}},
  author={E. Bonabeau and M. Dorigo and G. Theraulaz},
  number={1},
  year={1999},
  publisher={Oxford university press}
}

@article{GPS1,
  author={B.J. Godley and A.C. Broderick and F. Glen and G.C. Hays},
  year={2003}, 
  title={{Post-nesting movements and submergence patterns of loggerhead marine turtles in the Mediterranean assessed by satellite tracking}}, 
  journal={Experimental Marine Biology and Ecology},
  volume={287}, 
  pages={119--134},
}
@article{GPS2, 
   author={P.G. Ryan and S.L. Petersen and G. Peters and D. Gremillet},
   year={2004},
   title={{GPS tracking a marine predator: the effects of precision, resolution and sampling rate on foraging tracks of African Penguins}},
   journal={Marine Biology, International Journal on Life in Oceans and Coastal Waters},
   volume={145},
   pages={215--223},
}
@article{GPS3,
   author={G. Dieck Kattas and F.J. Perez-Barberia and M. Small and X.K. Xu and D.M. Walker},
   year={2013}, 
   title={{Unraveling complexity in interspecies interaction through nonlinear dynamical models}},
   journal={Acta Ethologica},
    volume={16},
    pages={21--30},
}
@article{GPS4,
   author={G. Dieck Kattas and X.K. Xu and M. Small},
   year={2012}, 
   title={{Dynamical modeling of collective behavior from pigeon flight data: Flock cohesion and dispersion}},
   journal={PLoS Computational Biology},
    volume={8},
    pages={e1002449},
}
@article{GPS5,
   author={I. Steiner and C. Burgi and S. Werffeli and G. Dell'Omo and P. Valenti and G. Troster and D.P. Wolfer and H.P. Lipp},
   year={2000}, 
   title={{A GPS logger and software for analysis of homing in pigeons and small mammals}},
   journal={Physiology \& Behavior},
    volume={71},
    pages={589--596},
}
@article{GPS6,
   author={D. Gremillet and G. Dell'Omo and P.G. Ryan and G. Peters and Y. Ropert-Coudert and S.J. Weeks},
   year={2004}, 
   title={{Offshore diplomacy, or how seabirds mitigate intra-specific competition: a case study based on GPS tracking of Cape gannets from neighbouring colonies}},
   journal={Mar Ecol Prog Ser},
    volume={268},
    pages={265--279},
}
@article{GPS7,
   author={N.J. DeCesare and J.R. Squires and J.A. Kolbe},
   year={2005}, 
   title={{Effect of forest canopy on GPS-based movement data}},
   journal={Wildlife Society Bulletin},
    volume={33},
    pages={935--941},
}
@article{TS_KJ,
    author = {T. Stemler and K. Judd},
    title = {{A Guide to Shadowing Filters for Forecasting and State Estimation}},
    journal = {Physica D},
    year = {2009},
    volume = {238},
    pages = {1260--1273},

} 
@article{me_number51,
  title = {{Reciprocal Relationships in Collective Flights of Homing Pigeons}},
  author = {X.K. Xu and G.D. Kattas and M. Small},
  journal = {Phys. Rev. E},
  volume = {85},
  issue = {2},
  pages = {026120},
  numpages = {6},
  year = {2012},
}
@article{Naval,
    author = {K. Judd and C.A. Reynolds and T. Rosmond},
    title = {{Toward shadowing in operational weather prediction.}},
    journal = {Technical Report Naval Research Laboratory, Monterey, CA, 93943-5502 USA},
    year = {2004},
    pages = {NRL/MR/7530-04-18},

} 
@article{Deadparrot2,
    author = {K. Judd and T. Stemler},
    title = {{Failure of sequential baysian filters and the success of shadowing filters in tracking of nonlinear determinstic and stochastic systems.}},
    journal = {Phys. Rev. E},
    year = {2009},
    volume={79},
    pages = {066206},

}  
@article{Data,
    Author = {M. Nagy and Z. Akos and D. Biro and T. Vicsek},
    Title = {{Hierarchical Group Dynamics in Pigeon Flocks}},
    Journal = {Nature},
    Volume = {464},
    Pages = {890--893},
    Year = {2010},
}
@article{KJ_arXiv,
      author={K. Judd},
      title={{Tracking an Object with Unknown Accelerations Using a Shadowing Filter}},
      journal={ arXiv},
      volume={:1502.07743 [cs.SY]},
      year={2015},
} 
@article{Master,
      author={A. Zaitouny},
      title={{Tracking an object without knowing its acceleration using a shadowing filter}},
      journal={Masters Thesis, The University of Western Australia},
      year={2012},
}
@article{MyCode,
        author={A. Zaitouny},
        journal={Mathworks/Matlab Central/File exchange},
        title={{One-Dimensional Tracking Methodology Using Shadowing Filter}},
        year={2016},
}
@article{AZ_TH,
    author={A. Zaitouny and T. Stemler and K. Judd},
    title={{Tracking Rigid Bodies Using Only Position Data: A Shadowing Filter Approach Based on Newtonian Dynamics}},
    journal={},
    year={submitted, under review},
}
@book{Lagrange,
   title={{Numerical Recipes: The Art of Scientific Computing}},
   year={2007},
   publisher={Cambridge University Press},
}
@book{SVD,
  author={H.G. Gene and C.F. Van Loan},
  title={Matrix Computations},
  year={1984},
  publisher={The Johns Hopkins University Press},
}
@article{4dvar,
      author={K. Swanson and R. Vautard and C. Pires},
      title={{Four-dimensional variational assimilation and predictability in a quasi-geostrophic model}},
      journal={Tellus},
      volume={50A},
      pages={369-390},
      year={1998},
}    
@article{Bar-Shalom,
      author={Y. Bar-Shalom and X. R. Li and T. Kirubarajan},
      title={{Estimation with Applications to Tracking and Navigation}},
      journal={John Wiley and Sons},
      year={2001},
}
@article{Stochfilter,
      author={A. H. Jazwinski},
      title={{Stochastic Processes and Filtering Theory}},
      journal={Academic Press, New York},
      volume={64},
      year={1970},
}   
@article{Deadparrot1,
      author={K. Judd},
      title={{Bayesian reconstruction of chaotic times series : Right results for the wrong reasons.}},
      journal={Physical Review E},
      volume={67},
      pages={026212},
      year={2003},
} 

@book{wei1994time,
  title={{Time series analysis}},
  author={W. Wei},
  year={1994},
  publisher={Addison-Wesley publ Reading}
}  
@article{vid1,
      author={M. Ballerini and N. Cabibbo and R. Candelier and A. Cavagna and E. Cisbani and et al.},
      title={{Interaction ruling animal collective behavior depends on topological rather than metric distance: Evidence from a field study.}},
      journal={Proc Natl Acad Sci U S A},
      volume={105},
      pages={1232--1237},
      year={2008},
}
@article{vid2,
      author={M. Boos and J. Pritz and S. Lange and M. Belz},
      title={{Leadership in Moving Human Groups.}},
      journal={PLoS Comput Biol},
      volume={10(4)},
      pages={e1003541},
      year={2014},
}
@article{vid3,
      author={J. Gautrais and F. Ginelli and R. Fournier and S. Blanco and M. Soria and et al.},
      title={{Deciphering Interactions in Moving Animal Groups.}},
      journal={PLoS Comput Biol},
      volume={8(9)},
      pages={e1002678},
      year={2012},
}
@article{vid4,
      author={P.S. Bhagavatula and C. Claudianos and M.R. Ibbotson and M.V. Srinivasan},
      title={{Behavioral Lateralization and Optimal Route Choice in Flying Budgerigars}},
      journal={PLoS Comput Biol},
      volume={10(3)},
      pages={e1003473},
      year={2014},
}

@article{trackingPF1,
author={F. Gustafsson},
title={{Particle Filter Theory and Practice with Positioning Applications}},
journal={IEEE Aerospace and Electronic Systems Magazine}, 
volume={25(7)}, 
pages={53-82},
year= {2010},
}

@article{trackingPF2,
author={F. Gustafsson and F. Gunnarsson and N. Bergman and U. Forssell and J. Jansson and R. Karlsson and P.-J. Nordlund},
title={{Particle Filters for Positioning, Navigation, and Tracking}},
journal={IEEE Transactions on signal processing}, 
volume={50(2)}, 
pages={425-437},
year={2002},
}

@article{KFEKF,
author={J. Hartikainen and A. Solin and S. S{\"a}rkk{\"a}},
title={{Optimal Filtering with Kalman Filters and Smoothers}},
journal={Department of Biomedica Engineering and Computational Sciences, Aalto University School of Science}, 
year={2011},
}

@article{flocking,
author={A. Zaitouny and T. Stemler and M. Small},
title={{Modelling and Tracking the Flight Dynamics of Flocking Pigeons Based on Real GPS Data (Small Flock)}},
journal={Ecological Modelling}, 
volume={344}, 
pages={62-72}, 
year={2017},
}
