# Supplementary material for: Tracking a single pigeon using a shadowing filter algorithm
Source: Ecol Evol. 2017 May 11;7(12):4419–31. doi: 10.1002/ece3.2976 (PMC5478088; doi:10.1002/ece3.2976)
Supplement: Supplementary file 3 [file ECE3-7-4419-s003.tex]

\documentclass[12pt]{article}
\usepackage{amsmath,amssymb,amsthm}

\begin{document}
\section*{Supplementary Materials} \label{sec:app}
\subsection*{Details on the tracking algorithm}
For our problem (2.1-2.4) the partial derivatives are:
\begin{eqnarray}
   \frac{\partial L}{\partial p_i}&=&0= \begin{cases}
         -\sigma_0^{-2}(P_0-p_0)-\lambda_1,\quad &i=0\\
         -\sigma_i^{-2}(P_i-p_i)+\lambda_i-\lambda_{i+1},\quad &0<i<n\\
         -\sigma_n^{-2}(P_n-p_n)+\lambda_n,\quad &i=n
              \end{cases}
    \label{eq:A5}\\
   \frac{\partial L}{\partial \nu_i}&=&0= \begin{cases}
         -\lambda_1T_0-\mu_1,\quad &i=0\\
         -\lambda_{i+1}T_i+\mu_i-\mu_{i+1},\quad &0<i<n\\
         \mu_n,\quad &i=n
              \end{cases}
     \label{eq:A6}\\
   \frac{\partial L}{\partial a_i}&=&0=-\frac{1}{2}\lambda_{i+1}T_i^2-\mu_{i+1}T_i+2\eta T_ia_i
     \label{eq:A7}\\
   \frac{\partial L}{\partial \lambda_i}&=&0=p_{i+1}-p_i-\frac{1}{2}a_iT_i^2-\nu_iT_i
     \label{eq:A8}\\
   \frac{\partial L}{\partial \mu_i}&=&0=\nu_{i+1}-\nu_i-a_iT_i
     \label{eq:A9}\\
   \frac{\partial L}{\partial \eta}&=&0=\underset{i=0}{\overset{n-1}{\sum}}T_ia_i^2-(t_n-t_0)\xi^2
     \label{eq:A10}
\end{eqnarray}
By combining Eq.\ (\ref{eq:A8}), we can eliminate $\nu_i$. To do this we multiply Eq.\ (\ref{eq:A8}) 
by $T_{i-1}$, and use the Galilean transformation to have another copy of Eq.\ (\ref{eq:A8}) with $i$ replaced with $i-1$ 
and multiply it by $T_i$ as follow:
\begin{eqnarray*}
p_{i+1}T_{i-1}-p_iT_{i-1}-\frac{1}{2}a_iT_i^2T_{i-1}-\nu_iT_iT_{i-1}=0 \\
p_iT_i-p_{i-1}T_i-\frac{1}{2}a_{i-1}T_{i-1}^2T_i-\nu_{i-1}T_{i-1}T_i=0 ,
\end{eqnarray*}
Subtracting the two equations results in:
\begin{equation*}
p_{i+1}T_{i-1}-p_i(T_i+T_{i-1})+p_{i-1}T_i-\frac{1}{2}T_{i-1}T_i(a_iT_i-a_{i-1}T_{i-1})-T_iT_{i-1}(\nu_i-\nu_{i-1})=0 .
\end{equation*}
Note that from Eq.\ (\ref{eq:A9}) we have $\nu_i-\nu_{i-1}=a_{i-1}T_{i-1}$, substitution in the previous equation gives:
\begin{equation*}
p_{i+1}T_{i-1}-p_i(T_i+T_{i-1})+p_{i-1}T_i-\frac{1}{2}T_{i-1}T_i(a_iT_i-a_{i-1}T_{i-1})-T_iT_{i-1}^2a_{i-1}=0 , 
\end{equation*}
and therefore:
\begin{equation}
   p_{i+1}T_{i-1}-p_i(T_i+T_{i-1})+p_{i-1}T_i=\frac{1}{2}T_{i-1}T_i(a_iT_i+a_{i-1}T_{i-1}) .
   \label{eq:A11}
\end{equation}
We can combine eqs.(\ref{eq:A5},\ \ref{eq:A6},\ \ref{eq:A7}) to eliminate $\lambda_i$ and $\mu_i$ . To do this we introduce 
a matrix notation, which simplifies the problem. Moreover, since we consider the linear 
eqs.(\ref{eq:A5},\ \ref{eq:A6},\ \ref{eq:A7}), we can use the common properties of matrices to solve the linear system. 
We derive a matrix representation of our problem by defining the following vectors :
\begin{eqnarray*}
Y&=&(y_0,\cdots,y_n)^T \in \mathbf{R}^{n+1}  \\
P&=&(P_0,\cdots,P_n)^T \in \mathbf{R}^{n+1} \\
p&=&(p_0,\cdots,p_n)^T \in \mathbf{R}^{n+1}  \\
\lambda&=&(\lambda_1,\cdots,\lambda_n)^T \in \mathbf{R}^n \\
\mu&=&(\mu_1,\cdots,\mu_n)^T \in \mathbf{R}^n ; \text{where} \quad \mu_n=0  \\
a&=&(a_0,\cdots,a_{n-1})^T \in \mathbf{R}^n 
\end{eqnarray*}
Additionally, we define $T$ to be the $n \times n$ matrix of zeros with main diagonal $(T_0,\cdots,T_{n-1})$,
\begin{equation*}
T_{n \times n}=\left(\begin{matrix}
   T_0&0&\cdots&0&\\
   0&T_1&\cdots&0&\\
   \vdots&\ddots&\ddots&\vdots&\\
   0&0&\cdots&T_{n-1}
   \end{matrix}\right) ,
 \end{equation*}
 $K$ to be the $(n+1) \times (n+1)$ matrix of zeros with main diagonal $(\sigma_0^{-2},\cdots,\sigma_{n}^{-2})$.
\begin{equation*}
K_{(n+1) \times (n+1)}=\left(\begin{matrix}
   \sigma_0^{-2}&0&\cdots&0&\\
   0&\sigma_1^{-2}&\cdots&0&\\
   \vdots&\ddots&\ddots&\vdots&\\
   0&0&\cdots&\sigma_{n}^{-2}
   \end{matrix}\right) .
\end{equation*}
We also define the $D$ matrix as a $(n \times n)$ matrix with zero everywhere except -1 on the main diagonal and 1 on the 
first lower diagonal, 
\begin{equation*}
D_{n \times n}=\left(\begin{matrix}
   -1&0&&0&\cdots&0&\\
   1&-1&&0&\cdots&0&\\
   0&1&&-1&\ddots&0&\\
   \vdots&\ddots&&\ddots&\ddots&\vdots&\\
   0&0&&\cdots&1&-1&
   \end{matrix}\right) .
\end{equation*}
similarly define $E$ as a $((n+1) \times n)$ matrix that has all entries zero except -1 on the main diagonal and 1 on the 
first lower diagonal, such that:
\begin{equation*}
E_{(n+1) \times n}=\left(\begin{matrix}
   -1&0&&0&\cdots&0&\\
   1&-1&&0&\cdots&0&\\
   0&1&&-1&\ddots&0&\\
   \vdots&\ddots&&\ddots&\ddots&\vdots&\\
   0&0&&\cdots&1&-1&\\
   0&0&&\cdots&0&1&
   \end{matrix}\right) .
\end{equation*}
Note that these matrices can be expressed as:\\
\begin{equation}
   D_{ij}=E_{ij}=\begin{cases}
         -1,\quad &i=j,\\
         \quad 1,\quad &i=j+1,\\
         \quad 0,\quad &\text{\text{otherwise}},
              \end{cases}
         \label{eq:A12}
\end{equation}
where $i=1,\cdots,n$ for $D$, while $i=1,\cdots,n+1$ for $E$ and $j=1,\cdots,n$ for both matrices.\\
Using these definitions eqs.(\ref{eq:A5},\ \ref{eq:A6},\ \ref{eq:A7}) can be written respectively as:
\begin{eqnarray}
   E_{(n+1) \times n}\lambda_{n \times 1}&=&K_{(n+1) \times (n+1)}(P_{(n+1) \times 1}-p_{(n+1) \times 1}) ,\label{eq:A13}\\
   D_{n \times n}\mu_{n \times 1}&=&T_{n \times n}\lambda_{n \times 1};\quad \mu_n=0 ,\label{eq:A14}\\
   2\eta Ta&=&\frac{1}{2}T^2\lambda+T\mu .\notag
\end{eqnarray}
Where the last equation can be simplified as:
\begin{equation}
    2\eta a_{n \times 1}=\frac{1}{2}T_{n \times n}\lambda_{n \times 1}+\mu_{n \times 1} .\label{eq:A15}
\end{equation}
It is useful to define two additional matrices. We define a lower triangular $(n \times n)$ matrix $M$,
\begin{equation*}
M_{n \times n}=\left(\begin{matrix}
   -1&0&\cdots&0&\\
   -1&-1&\cdots&0&\\
   \vdots&\ddots&\ddots&\vdots&\\
   -1&-1&\cdots&-1&
   \end{matrix}\right) ,
\end{equation*}
and a $(n \times (n+1))$ matrix $L$ similar to matrix $M$, but with an extra column of zeros at the end, as follows:
\begin{equation*}
L_{n \times (n+1)}=\left(\begin{matrix}
   -1&0&\cdots&0&0\\
   -1&-1&\cdots&0&0\\
   \vdots&\ddots&\ddots&\vdots&\vdots\\
   -1&-1&\cdots&-1&0
   \end{matrix}\right) .
 \end{equation*}
Both matrices can be expressed as:
\begin{equation}
   M_{ij}=L_{ij}=\begin{cases}
         -1,\quad &i>=j,\\
        \quad 0,\quad &\text{otherwise},
              \end{cases}
         \label{eq:A16}
\end{equation}
where $i=1,\cdots,n$ for both matrices, but $j=1,\cdots,n$ for $M$ while $j=1,\cdots,n+1$ for $L$.
Using these definitions it is obvious that:
\begin{equation*}
D_{n \times n}\cdot M_{n \times n}=I_{n \times n}.
\end{equation*}
which is the $(n \times n)$ identity matrix.
Similarly it is easily to show that:
\begin{equation*}
E_{(n+1) \times n}\cdot L_{n \times (n+1)}=J_{(n+1) \times (n+1)};
\end{equation*}
where matrix $J$ is defined as:
\begin{equation}
    J_{ij}=\begin{cases}
         \quad 1,\quad &i=j\quad \text{and}\quad i\ne n+1,\\
          -1,\quad &i=n+1\quad \text{and}\quad j\ne n+1,\\
         \quad 0,\quad &\text{otherwise}.
              \end{cases}
         \label{eq:A17}
\end{equation}
Since $DM=I$ , we see that:
\begin{equation*}
DM \times T\lambda = I \times T\lambda = T\lambda .
\end{equation*}
But from Eq.\ (\ref{eq:A14}) note that $D\mu=T\lambda$ , and therefore $DMT\lambda=D\mu$, it follows that:
\begin{equation*}
\mu_{n \times 1}=M_{n \times n}T_{n \times n}\lambda_{n \times 1} .
\end{equation*}
We have defined above the matrix $J$ as $EL=J$ and by multiplying the identity by $K(P-p)$ we find:
\begin{equation*}
EL\times K(P-p)=J\times K(P-p) ,
\end{equation*}
Since $P-p=(P_0-p_0,P_1-p_1,\cdots,P_n-p_n)^T$ it follows that:
\begin{equation*}
K_{(n+1)\times (n+1)}(P-p)_{(n+1)\times 1}=\left(\begin{matrix}
   \sigma_0^{-2}&0&\cdots&0&\\
   0&\sigma_1^{-2}&\cdots&0&\\
   \vdots&\ddots&\ddots&\vdots&\\
   0&0&\cdots&\sigma_{n}^{-2}
   \end{matrix}\right) \cdot \left(\begin{matrix}
                              P_0-p_0\\
                              P_1-p_1\\
                              \vdots\\
                              P_n-p_n
                             \end{matrix}\right) .
\end{equation*}
Which results in:
\begin{equation*}
K(P-p)= \left(\begin{matrix}
                             \sigma_0^{-2} (P_0-p_0)\\
                             \sigma_1^{-2} (P_1-p_1)\\
                              \vdots\\
                             \sigma_n^{-2} (P_n-p_n)
                             \end{matrix}\right) ,
\end{equation*}
therefore;
\begin{eqnarray*}
J_{(n+1) \times (n+1)}(K(P-p))_{(n+1) \times 1}&=&\left(\begin{matrix}
   1&0&&0&\cdots&0&\\
   0&1&&0&\cdots&0&\\
   \vdots&\ddots&&\ddots&\ddots&\vdots&\\
   0&\cdots&&\cdots&1&0&\\
   -1&-1&&\cdots&-1&0&
   \end{matrix}\right) \cdot \left(\begin{matrix}
                             \sigma_0^{-2} (P_0-p_0)\\
                             \sigma_1^{-2} (P_1-p_1)\\
                              \vdots\\
                             \sigma_n^{-2} (P_n-p_n)
                             \end{matrix}\right)  \\
                                               &=& \left(\begin{matrix}
                                                   \sigma_0^{-2} (P_0-p_0)\\
                                              \vdots\\
                                              \sigma_{n-1}^{-2} (P_{n-1}-p_{n-1})\\
                              -\underset{i=1}{\overset{n-1}{\sum}} \sigma_i^{-2} (P_i-p_i)
                                                   \end{matrix}\right)\\
                             &=& E_{(n+1)\times n}L_{n\times (n+1)}(K(P-p))_{(n+1) \times 1}  .
\end{eqnarray*}
Then using Eq.\ (\ref{eq:A13}) it follows:
\begin{equation*}
ELK(P-p)-E\lambda=\left(\begin{matrix}
                       \sigma_0^{-2} (P_0-p_0)\\                                                       
                        \vdots\\
                       \sigma_{n-1}^{-2} (P_{n-1}-p_{n-1})\\
                     -\underset{i=1}{\overset{n-1}{\sum}} \sigma_i^{-2} (P_i-p_i)
                                                   \end{matrix}\right)- \left(\begin{matrix}
                             \sigma_0^{-2} (P_0-p_0)\\
                             \sigma_1^{-2} (P_1-p_1)\\
                              \vdots\\
                             \sigma_n^{-2} (P_n-p_n)
                             \end{matrix}\right) = \left(\begin{matrix}
                       0\\                                                                            
                       \vdots\\
                       0\\
                     -\underset{i=1}{\overset{n}{\sum}} \sigma_i^{-2} (P_i-p_i)
                                                   \end{matrix}\right) .
\end{equation*}
Since $\underset{i=1}{\overset{n}{\sum}} \sigma_i^{-2} (P_i-p_i)=0$ holds from Eq.\ (\ref{eq:A5}), if we add the whole 
identities in this equation together, it follows that $ELK(P-p)=E\lambda$ and it is found:
\begin{equation*}
\lambda_{n \times 1}=L_{n \times (n+1)}(K(P-p))_{(n+1)\times 1} .
\end{equation*}
Using the last two identities for $\mu$ and $\lambda$ in Eq.\ (\ref{eq:A15}) we get:
$2\eta a=\frac{1}{2} TLK(P-p)+MTLK(P-p)$ which can be written as:\\
\begin{equation}
  2\eta a=(\frac{1}{2} TL+MTL)K(P-p) .\label{eq:A18}
\end{equation}
To combine this Eq.\ (\ref{eq:A18}) with Eq.\ (\ref{eq:A11}) we define a $(n-1) \times n$ matrix $G$ as follow:
\begin{equation*}
G_{(n-1) \times n}=\left(\begin{matrix}
   T_0^2T_1&T_0T_1^2&&0&\cdots&0&\\
   0&T_1^2T_2&&T_1T_2^2&\cdots&0&\\
   \vdots&\ddots&&\ddots&\ddots&\vdots&\\
   0&0&&\cdots&T_{n-2}^2T_{n-1}&T_{n-2}T_{n-1}^2&
   \end{matrix}\right) ,
\end{equation*}
which can be expressed as:\\
\begin{equation}
   G_{ij}=\begin{cases}
          T_{i-1}^2T_i,\quad &i=j,\\
          T_{i-1}T_i^2,\quad &i+1=j,\\
          0,\quad &\text{otherwise}.
              \end{cases}
         \label{eq:A19}
\end{equation}
And a $(n-1) \times (n+1)$ matrix $B$ such that:
\begin{equation*}
B_{(n-1) \times (n+1)}=\left(\begin{matrix}
   T_1&-(T_0+T_1)&&T_0&&0&\cdots&0&\\
   0&T_2&&-(T_1+T_2)&&T_1&\cdots&0&\\
   \vdots&\ddots&&\ddots&&\ddots&\ddots&\vdots&\\
   0&0&&\cdots&&T_{n-1}&-(T_{n-2}+T_{n-1})&T_{n-2}&
   \end{matrix}\right) ,
\end{equation*}
which can be written for $i=1,\cdots,(n-1)$ as:\\
\begin{equation}
  B_{ij}=\begin{cases}
         \quad T_i,\quad &i=j,\\
          -(T_{i-1}+T_i),\quad &j=i+1,\\
         \quad T_{i-1},\quad &j=i+2,\\
         \quad  0,\quad &\text{otherwise}.
              \end{cases}
         \label{eq:A20}
\end{equation}
Note that Eq.\ (\ref{eq:A11}) is equivalent to:
\begin{equation*}
p_{i+1}T_{i-1}-p_i(T_i+T_{i-1})+p_{i-1}T_i=\frac{1}{2} (a_iT_{i-1}T_i^2+a_{i-1}T_{i-1}^2T_i) .
\end{equation*} 
Using the definitions of matrices $G$ and $B$ it follows that Eq.\ (\ref{eq:A11}) can be written as:
\begin{equation}
B_{(n-1) \times (n+1)}p_{(n+1) \times 1}=\frac{1}{2} G_{(n-1) \times n}a_{n \times 1} ,\label{eq:accelE}
\end{equation}
and from Eq.\ (\ref{eq:A18}) we see that $  a=\frac{1}{2\eta}(\frac{1}{2} TL+MTL)K(P-p)$. Substituting $a$ in Eq.\ (\ref{eq:A11}) we get:
\begin{equation*}
\eta Bp=\frac{1}{4}G(\frac{1}{2} TL+MTL)K(P-p) .
\end{equation*}
We define a $(n-1) \times (n+1)$ matrix $A$ as:
\begin{equation}
A_{(n-1) \times (n+1)}=\frac{1}{4}G_{(n-1) \times n}(\frac{1}{2} TL+MTL)_{n \times (n+1)} ,\label{eq:A21}
\end{equation}
and find $\eta Bp=AK(P-p)$. Therefore: 
\begin{equation}
   (AK+\eta B)p=AKP .\label{eq:A22}
\end{equation}
Finally to include the condition $(\underset{i=1}{\overset{n}{\sum}} \sigma_i^{-2} (P_i-p_i)=0)$ we define a $n \times (n+1)$ matrix $\bar B$ to be matrix $B$ augmented with a final row of zeros, and a $n \times (n+1)$ matrix $\bar A$ to be $A$ augmented with a final row of ones, then we get the equation:
\begin{equation}
   (\bar A K+\eta \bar B)p=\bar A KP .\label{eq:A23}
\end{equation}
We could solve this system of equations using the eigenvalues and
eigenvectors of these matrices, but in practical applications the dimensions of these matrices are quite large. Therefore 
we use the singular value decomposition method to obtain the least squares approximate solution $p$ 
for the observed positions $P$ for a given parameter $\eta$.
Because matrices $A$ and $B$ have an essentially lower triangular form, the approximation errors are largest for 
the $p_i$ with largest $i$, which is not what wanted for state estimation and tracking, our desire is to have the smallest 
errors at the most recent times. We solve this problem just by reversing the columns and the rows of matrices $\bar A$ 
and $\bar B$ to obtain the desired solution\footnote{See (Judd, 2015) section II-C}.

\end{document}
